# Supplementary material for: Population genetics of 30 insertion/deletion polymorphisms in the Kuwaiti population
Source: Int J Legal Med. 2019 Nov 14;134(3):985–6. doi: 10.1007/s00414-019-02180-4 (PMC7181444; doi:10.1007/s00414-019-02180-4)
Supplement: Supplementary file 1 — (XLSX 16 kb) [file 414_2019_2180_MOESM1_ESM.xlsx]

## Sheet: Table 1
Supplementary table 1. Population statistical parameters for the 30 DIPplex indel markers in a sample of 150 Kuwaiti individuals.
Locus	Allele frequency		Genotype frequency			Heterozygosity		HWE test	Inbreeding coefficient test		Forensic indices
	DEL	INS	(DEL, DEL)	(INS, INS)	(DEL, INS)	Observed	Expected	P-value	FIS	P-value	RMP	DP	PIC	PE	TPI
HLD77	0.64	0.36	0.42	0.14	0.44	0.44	0.462	0.5962	0.04848	0.3303	0.39	0.61	0.355	0.14	0.893
HLD45	0.4	0.6	0.127	0.307	0.547	0.547	0.482	0.1249	-0.13561	0.96723	0.422	0.578	0.365	0.232	1.103
HLD131	0.41	0.593	0.2	0.387	0.413	0.413	0.484	0.0896	0.14676	0.05238	0.36	0.64	0.366	0.122	0.852
HLD70	0.386	0.613	0.147	0.373	0.48	0.48	0.476	1	-0.00865	0.61218	0.391	0.609	0.362	0.171	0.962
HLD6	0.53	0.47	0.287	0.227	0.487	0.487	0.5	0.8702	0.02649	0.43881	0.37	0.63	0.374	0.176	0.974
HLD111	0.483	0.516	0.26	0.293	0.447	0.447	0.501	0.1949	0.10898	0.12426	0.353	0.647	0.375	0.145	0.904
HLD58	0.55	0.45	0.293	0.193	0.513	0.513	0.497	0.7419	-0.0337	0.71208	0.387	0.613	0.372	0.199	1.027
HLD56	0.306	0.693	0.14	0.527	0.333	0.333	0.427	0.0119	0.21932	0.00535	0.408	0.592	0.335	0.078	0.75
HLD118	0.653	0.346	0.46	0.153	0.387	0.387	0.454	0.0728	0.14966	0.05248	0.385	0.615	0.35	0.106	0.815
HLD92	0.456	0.543	0.213	0.3	0.487	0.487	0.498	0.8685	0.02264	0.45931	0.372	0.628	0.373	0.176	0.974
HLD93	0.52	0.48	0.24	0.2	0.56	0.56	0.501	0.1905	-0.1185	0.9495	0.411	0.589	0.375	0.246	1.136
HLD99	0.503	0.496	0.273	0.267	0.46	0.46	0.502	0.3325	0.08328	0.20188	0.357	0.643	0.375	0.155	0.926
HLD88	0.373	0.626	0.2	0.453	0.347	0.347	0.469	0.0015	0.26224	0.00119	0.366	0.634	0.358	0.085	0.765
HLD101	0.46	0.54	0.233	0.313	0.453	0.453	0.498	0.3244	0.09081	0.17089	0.358	0.642	0.373	0.15	0.915
HLD67	0.393	0.606	0.173	0.387	0.44	0.44	0.479	0.3906	0.08136	0.20168	0.373	0.627	0.363	0.14	0.893
HLD83	0.57	0.43	0.34	0.46	0.2	0.46	0.492	0.5054	0.06494	0.26327	0.367	0.633	0.37	0.155	0.926
HLD114	0.516	0.483	0.28	0.247	0.473	0.473	0.501	0.5149	0.05562	0.30228	0.363	0.637	0.375	0.165	0.949
HLD48	0.523	0.476	0.273	0.227	0.5	0.5	0.501	1	0.00116	0.5603	0.376	0.624	0.374	0.188	1
HLD124	0.5	0.5	0.247	0.247	0.507	0.507	0.502	1	-0.00999	0.6101	0.378	0.622	0.375	0.193	1.014
HLD122	0.57	0.43	0.34	0.2	0.46	0.46	0.492	0.5056	0.06494	0.27762	0.367	0.633	0.37	0.155	0.926
HLD125	0.57	0.43	0.307	0.167	0.527	0.527	0.492	0.4119	-0.07106	0.84584	0.399	0.601	0.37	0.212	1.056
HLD64	0.296	0.703	0.073	0.48	0.447	0.447	0.419	0.4407	-0.06702	0.85178	0.435	0.565	0.33	0.145	0.904
HLD81	0.566	0.433	0.347	0.213	0.44	0.44	0.493	0.2464	0.10738	0.1205	0.359	0.641	0.371	0.14	0.893
HLD136	0.35	0.65	0.093	0.393	0.513	0.513	0.457	0.1525	-0.12491	0.95564	0.427	0.573	0.351	0.199	1.027
HLD133	0.603	0.396	0.367	0.16	0.473	0.473	0.48	0.8667	0.01444	0.48703	0.384	0.616	0.364	0.165	0.949
HLD97	0.563	0.436	0.367	0.24	0.393	0.393	0.494	0.0137	0.20371	0.0104	0.347	0.653	0.371	0.11	0.824
HLD40	0.59	0.41	0.38	0.2	0.42	0.42	0.485	0.1282	0.13516	0.06663	0.361	0.639	0.367	0.127	0.862
HLD128	0.566	0.433	0.327	0.193	0.48	0.48	0.493	0.8673	0.02597	0.43851	0.374	0.626	0.371	0.171	0.962
HLD39	0.456	0.543	0.193	0.28	0.527	0.527	0.498	0.5094	-0.05797	0.80723	0.393	0.607	0.373	0.212	1.056
HLD84	0.3	0.7	0.093	0.493	0.413	0.413	0.421	0.8473	0.01922	0.47861	0.423	0.577	0.332	0.122	0.852
						0.4609	0.481667		0.043505
						Mean			Mean
RMP	Random match probability
DP	Discrimination power
PIC	Polymorphic information content
PE	Power of exclusion
TPI	Tpical paternity index
